# Supplementary material for: Smooth Interpolating Curves with Local Control and Monotone Alternating Curvature
Source: Comput Graph Forum. 2022 Oct 6;41(5):25–38. doi: 10.1111/cgf.14600 (PMC9827861; doi:10.1111/cgf.14600)
Supplement: Supplementary file 1 — Supplement Material [file CGF-41-25-s001.zip]

Archive with 5,922 entries (5,446 files):
- Local-Smooth-Interpolating-MonoCurvature/
- Local-Smooth-Interpolating-MonoCurvature/.DS_Store
- Local-Smooth-Interpolating-MonoCurvature/1-results-demo.mp4
- Local-Smooth-Interpolating-MonoCurvature/2-GUI-demo.mp4
- Local-Smooth-Interpolating-MonoCurvature/code-gui/
- Local-Smooth-Interpolating-MonoCurvature/code-gui/.DS_Store
- Local-Smooth-Interpolating-MonoCurvature/code-gui/cmake/
- Local-Smooth-Interpolating-MonoCurvature/code-gui/CMakeLists.txt
- Local-Smooth-Interpolating-MonoCurvature/code-gui/cmake/libigl.cmake
- Local-Smooth-Interpolating-MonoCurvature/code-gui/data/
- Local-Smooth-Interpolating-MonoCurvature/code-gui/data/.DS_Store
- Local-Smooth-Interpolating-MonoCurvature/code-gui/data/bird.txt
- Local-Smooth-Interpolating-MonoCurvature/code-gui/data/face.txt
- Local-Smooth-Interpolating-MonoCurvature/code-gui/data/guitar.txt
- Local-Smooth-Interpolating-MonoCurvature/code-gui/data/unicorn.txt
- Local-Smooth-Interpolating-MonoCurvature/code-gui/src/
- Local-Smooth-Interpolating-MonoCurvature/code-gui/src/.DS_Store
- Local-Smooth-Interpolating-MonoCurvature/code-gui/src/controller/
- Local-Smooth-Interpolating-MonoCurvature/code-gui/src/controller/controller.cpp
- Local-Smooth-Interpolating-MonoCurvature/code-gui/src/controller/controller.h
- Local-Smooth-Interpolating-MonoCurvature/code-gui/src/controller/init_controller.cpp
- Local-Smooth-Interpolating-MonoCurvature/code-gui/src/controller/init_controller.h
- Local-Smooth-Interpolating-MonoCurvature/code-gui/src/controller/keyboard_event.cpp
- Local-Smooth-Interpolating-MonoCurvature/code-gui/src/controller/keyboard_event.h
- Local-Smooth-Interpolating-MonoCurvature/code-gui/src/controller/mouse_event.cpp
- Local-Smooth-Interpolating-MonoCurvature/code-gui/src/controller/mouse_event.h
- Local-Smooth-Interpolating-MonoCurvature/code-gui/src/global.h
- Local-Smooth-Interpolating-MonoCurvature/code-gui/src/global_state.cpp
- Local-Smooth-Interpolating-MonoCurvature/code-gui/src/main.cpp
- Local-Smooth-Interpolating-MonoCurvature/code-gui/src/model/
- Local-Smooth-Interpolating-MonoCurvature/code-gui/src/model/clothoid_3arcs.cpp
- Local-Smooth-Interpolating-MonoCurvature/code-gui/src/model/clothoid_3arcs.h
- Local-Smooth-Interpolating-MonoCurvature/code-gui/src/model/clothoid_curve.h
- Local-Smooth-Interpolating-MonoCurvature/code-gui/src/model/clothoid_line.cpp
- Local-Smooth-Interpolating-MonoCurvature/code-gui/src/model/clothoid_line.h
- Local-Smooth-Interpolating-MonoCurvature/code-gui/src/model/constraints.cpp
- Local-Smooth-Interpolating-MonoCurvature/code-gui/src/model/constraints.h
- Local-Smooth-Interpolating-MonoCurvature/code-gui/src/model/control_points.cpp
- Local-Smooth-Interpolating-MonoCurvature/code-gui/src/model/control_points.h
- Local-Smooth-Interpolating-MonoCurvature/code-gui/src/model/curve.h
- Local-Smooth-Interpolating-MonoCurvature/code-gui/src/model/init_model.cpp
- Local-Smooth-Interpolating-MonoCurvature/code-gui/src/model/init_model.h
- Local-Smooth-Interpolating-MonoCurvature/code-gui/src/model/interpolator.cpp
- Local-Smooth-Interpolating-MonoCurvature/code-gui/src/model/interpolator.h
- Local-Smooth-Interpolating-MonoCurvature/code-gui/src/model/spline.cpp
- Local-Smooth-Interpolating-MonoCurvature/code-gui/src/model/spline.h
- Local-Smooth-Interpolating-MonoCurvature/code-gui/src/model/standard_models.cpp
- Local-Smooth-Interpolating-MonoCurvature/code-gui/src/model/standard_models.h
- Local-Smooth-Interpolating-MonoCurvature/code-gui/src/utils/
- Local-Smooth-Interpolating-MonoCurvature/code-gui/src/utils/.DS_Store
- Local-Smooth-Interpolating-MonoCurvature/code-gui/src/utils/circle.cpp
- Local-Smooth-Interpolating-MonoCurvature/code-gui/src/utils/circle.h
- Local-Smooth-Interpolating-MonoCurvature/code-gui/src/utils/ellipse.cpp
- Local-Smooth-Interpolating-MonoCurvature/code-gui/src/utils/ellipse.h
- Local-Smooth-Interpolating-MonoCurvature/code-gui/src/utils/increase.cpp
- Local-Smooth-Interpolating-MonoCurvature/code-gui/src/utils/increase.h
- Local-Smooth-Interpolating-MonoCurvature/code-gui/src/utils/misc.h
- Local-Smooth-Interpolating-MonoCurvature/code-gui/src/utils/m_assert.cpp
- Local-Smooth-Interpolating-MonoCurvature/code-gui/src/utils/m_log.cpp
- Local-Smooth-Interpolating-MonoCurvature/code-gui/src/utils/polygons.cpp
- Local-Smooth-Interpolating-MonoCurvature/code-gui/src/utils/polygons.h
- Local-Smooth-Interpolating-MonoCurvature/code-gui/src/utils/read_input.h
- Local-Smooth-Interpolating-MonoCurvature/code-gui/src/utils/rotation.cpp
- Local-Smooth-Interpolating-MonoCurvature/code-gui/src/utils/rotation.h
- Local-Smooth-Interpolating-MonoCurvature/code-gui/src/utils/string_process.cpp
- Local-Smooth-Interpolating-MonoCurvature/code-gui/src/utils/string_process.h
- Local-Smooth-Interpolating-MonoCurvature/code-gui/src/view/
- Local-Smooth-Interpolating-MonoCurvature/code-gui/src/view/draw.cpp
- Local-Smooth-Interpolating-MonoCurvature/code-gui/src/view/draw.h
- Local-Smooth-Interpolating-MonoCurvature/code-gui/src/view/init_view.cpp
- Local-Smooth-Interpolating-MonoCurvature/code-gui/src/view/init_view.h
- Local-Smooth-Interpolating-MonoCurvature/code-gui/src/view/view.cpp
- Local-Smooth-Interpolating-MonoCurvature/code-gui/src/view/view.h
- Local-Smooth-Interpolating-MonoCurvature/code-gui/src/view/view_circle.cpp
- Local-Smooth-Interpolating-MonoCurvature/code-gui/src/view/view_circle.h
- Local-Smooth-Interpolating-MonoCurvature/code-gui/src/view/view_curve.cpp
- Local-Smooth-Interpolating-MonoCurvature/code-gui/src/view/view_curve.h
- Local-Smooth-Interpolating-MonoCurvature/code-gui/src/view/view_line.cpp
- Local-Smooth-Interpolating-MonoCurvature/code-gui/src/view/view_line.h
- Local-Smooth-Interpolating-MonoCurvature/code-gui/src/view/view_osculating.cpp
- Local-Smooth-Interpolating-MonoCurvature/code-gui/src/view/view_osculating.h
- Local-Smooth-Interpolating-MonoCurvature/code-gui/src/view/view_points.cpp
- Local-Smooth-Interpolating-MonoCurvature/code-gui/src/view/view_points.h
- Local-Smooth-Interpolating-MonoCurvature/code-gui/src/view/view_tangents.cpp
- Local-Smooth-Interpolating-MonoCurvature/code-gui/src/view/view_tangents.h
- Local-Smooth-Interpolating-MonoCurvature/extern/
- Local-Smooth-Interpolating-MonoCurvature/extern/.DS_Store
- Local-Smooth-Interpolating-MonoCurvature/extern/clothoids/
- Local-Smooth-Interpolating-MonoCurvature/extern/clothoids/.DS_Store
- Local-Smooth-Interpolating-MonoCurvature/extern/clothoids/.git
- Local-Smooth-Interpolating-MonoCurvature/extern/clothoids/.gitignore
- Local-Smooth-Interpolating-MonoCurvature/extern/clothoids/.gitlab-ci.yml
- Local-Smooth-Interpolating-MonoCurvature/extern/clothoids/.gitmodules
- Local-Smooth-Interpolating-MonoCurvature/extern/clothoids/Clothoids.prj
- Local-Smooth-Interpolating-MonoCurvature/extern/clothoids/cmake/
- Local-Smooth-Interpolating-MonoCurvature/extern/clothoids/CMakeLists.txt
- Local-Smooth-Interpolating-MonoCurvature/extern/clothoids/cmake/Clothoids-config.cmake.in
- Local-Smooth-Interpolating-MonoCurvature/extern/clothoids/cmake/CMakeLists-blas-lapack.txt
- Local-Smooth-Interpolating-MonoCurvature/extern/clothoids/cmake/CMakeLists-cflags.txt
- Local-Smooth-Interpolating-MonoCurvature/extern/clothoids/cmake/CMakeLists-common.txt
- Local-Smooth-Interpolating-MonoCurvature/extern/clothoids/cmake/CMakeLists-cpack.txt
- Local-Smooth-Interpolating-MonoCurvature/extern/clothoids/cmake/CMakeLists-utilities.txt
- Local-Smooth-Interpolating-MonoCurvature/extern/clothoids/docs/
- Local-Smooth-Interpolating-MonoCurvature/extern/clothoids/docs/.buildinfo
- Local-Smooth-Interpolating-MonoCurvature/extern/clothoids/docs/.nojekyll
- Local-Smooth-Interpolating-MonoCurvature/extern/clothoids/docs/api-cpp/
- Local-Smooth-Interpolating-MonoCurvature/extern/clothoids/docs/api-cpp/class_a00123.html
- Local-Smooth-Interpolating-MonoCurvature/extern/clothoids/docs/api-cpp/class_a00127.html
- Local-Smooth-Interpolating-MonoCurvature/extern/clothoids/docs/api-cpp/class_a00131.html
- Local-Smooth-Interpolating-MonoCurvature/extern/clothoids/docs/api-cpp/class_a00135.html
- Local-Smooth-Interpolating-MonoCurvature/extern/clothoids/docs/api-cpp/class_a00139.html
- Local-Smooth-Interpolating-MonoCurvature/extern/clothoids/docs/api-cpp/class_a00143.html
- Local-Smooth-Interpolating-MonoCurvature/extern/clothoids/docs/api-cpp/class_a00147.html
- Local-Smooth-Interpolating-MonoCurvature/extern/clothoids/docs/api-cpp/class_a00151.html
- Local-Smooth-Interpolating-MonoCurvature/extern/clothoids/docs/api-cpp/class_a00155.html
- Local-Smooth-Interpolating-MonoCurvature/extern/clothoids/docs/api-cpp/class_a00159.html
- Local-Smooth-Interpolating-MonoCurvature/extern/clothoids/docs/api-cpp/class_a00163.html
- Local-Smooth-Interpolating-MonoCurvature/extern/clothoids/docs/api-cpp/class_a00167.html
- Local-Smooth-Interpolating-MonoCurvature/extern/clothoids/docs/api-cpp/class_a00171.html
- Local-Smooth-Interpolating-MonoCurvature/extern/clothoids/docs/api-cpp/class_a00175.html
- Local-Smooth-Interpolating-MonoCurvature/extern/clothoids/docs/api-cpp/class_a00179.html
- Local-Smooth-Interpolating-MonoCurvature/extern/clothoids/docs/api-cpp/class_a00183.html
- Local-Smooth-Interpolating-MonoCurvature/extern/clothoids/docs/api-cpp/class_a00187.html
- Local-Smooth-Interpolating-MonoCurvature/extern/clothoids/docs/api-cpp/class_view_hierarchy.html
- Local-Smooth-Interpolating-MonoCurvature/extern/clothoids/docs/api-cpp/define_a00056_1a50b619e42946f472ff4030e0bbd74f2e.html
- Local-Smooth-Interpolating-MonoCurvature/extern/clothoids/docs/api-cpp/define_a00056_1a63bbd8df6d42adcde1ee08612a004742.html
- Local-Smooth-Interpolating-MonoCurvature/extern/clothoids/docs/api-cpp/define_a00056_1ab80a1f996b6c8ba6a757bfde8c3689b6.html
- Local-Smooth-Interpolating-MonoCurvature/extern/clothoids/docs/api-cpp/define_a00056_1ad3b2b8f6737fe03a8b92631f17344d5b.html
- Local-Smooth-Interpolating-MonoCurvature/extern/clothoids/docs/api-cpp/dir_Clothoids.html
- Local-Smooth-Interpolating-MonoCurvature/extern/clothoids/docs/api-cpp/enum_a00119_1a1974f42820495e201e07e508799543c3.html
- Local-Smooth-Interpolating-MonoCurvature/extern/clothoids/docs/api-cpp/file_AABBtree.cc.html
- Local-Smooth-Interpolating-MonoCurvature/extern/clothoids/docs/api-cpp/file_Biarc.cc.html
- Local-Smooth-Interpolating-MonoCurvature/extern/clothoids/docs/api-cpp/file_BiarcList.cc.html
- Local-Smooth-Interpolating-MonoCurvature/extern/clothoids/docs/api-cpp/file_Circle.cc.html
- Local-Smooth-Interpolating-MonoCurvature/extern/clothoids/docs/api-cpp/file_Clothoid.cc.html
- Local-Smooth-Interpolating-MonoCurvature/extern/clothoids/docs/api-cpp/file_ClothoidAsyPlot.cc.html
- Local-Smooth-Interpolating-MonoCurvature/extern/clothoids/docs/api-cpp/file_ClothoidDistance.cc.html
- Local-Smooth-Interpolating-MonoCurvature/extern/clothoids/docs/api-cpp/file_ClothoidG2.cc.html
- Local-Smooth-Interpolating-MonoCurvature/extern/clothoids/docs/api-cpp/file_ClothoidList.cc.html
- Local-Smooth-Interpolating-MonoCurvature/extern/clothoids/docs/api-cpp/file_Clothoids.hh.html
- Local-Smooth-Interpolating-MonoCurvature/extern/clothoids/docs/api-cpp/file_Clothoids_AABBtree.hxx.html
- Local-Smooth-Interpolating-MonoCurvature/extern/clothoids/docs/api-cpp/file_Clothoids_BaseCurve.hxx.html
- Local-Smooth-Interpolating-MonoCurvature/extern/clothoids/docs/api-cpp/file_Clothoids_BaseCurve_using.hxx.html
- Local-Smooth-Interpolating-MonoCurvature/extern/clothoids/docs/api-cpp/file_Clothoids_Biarc.hxx.html
- Local-Smooth-Interpolating-MonoCurvature/extern/clothoids/docs/api-cpp/file_Clothoids_BiarcList.hxx.html
- Local-Smooth-Interpolating-MonoCurvature/extern/clothoids/docs/api-cpp/file_Clothoids_Circle.hxx.html
- Local-Smooth-Interpolating-MonoCurvature/extern/clothoids/docs/api-cpp/file_Clothoids_Clothoid.hxx.html
- Local-Smooth-Interpolating-MonoCurvature/extern/clothoids/docs/api-cpp/file_Clothoids_ClothoidAsyPlot.hxx.html
- Local-Smooth-Interpolating-MonoCurvature/extern/clothoids/docs/api-cpp/file_Clothoids_ClothoidList.hxx.html
- Local-Smooth-Interpolating-MonoCurvature/extern/clothoids/docs/api-cpp/file_Clothoids_Fresnel.hxx.html
- Local-Smooth-Interpolating-MonoCurvature/extern/clothoids/docs/api-cpp/file_Clothoids_G2lib.hxx.html
- Local-Smooth-Interpolating-MonoCurvature/extern/clothoids/docs/api-cpp/file_Clothoids_Line.hxx.html
- Local-Smooth-Interpolating-MonoCurvature/extern/clothoids/docs/api-cpp/file_Clothoids_PolyLine.hxx.html
- Local-Smooth-Interpolating-MonoCurvature/extern/clothoids/docs/api-cpp/file_Clothoids_Triangle2D.hxx.html
- Local-Smooth-Interpolating-MonoCurvature/extern/clothoids/docs/api-cpp/file_Fresnel.cc.html
- Local-Smooth-Interpolating-MonoCurvature/extern/clothoids/docs/api-cpp/file_G2lib.cc.html
- Local-Smooth-Interpolating-MonoCurvature/extern/clothoids/docs/api-cpp/file_G2lib_intersect.cc.html
- Local-Smooth-Interpolating-MonoCurvature/extern/clothoids/docs/api-cpp/file_Line.cc.html
- Local-Smooth-Interpolating-MonoCurvature/extern/clothoids/docs/api-cpp/file_PolyLine.cc.html
- Local-Smooth-Interpolating-MonoCurvature/extern/clothoids/docs/api-cpp/file_Triangle2D.cc.html
- Local-Smooth-Interpolating-MonoCurvature/extern/clothoids/docs/api-cpp/file_view_hierarchy.html
- Local-Smooth-Interpolating-MonoCurvature/extern/clothoids/docs/api-cpp/function_a00119_1a069d980b307edd06a1e9401e1a7bd5b4.html
- Local-Smooth-Interpolating-MonoCurvature/extern/clothoids/docs/api-cpp/function_a00119_1a081bc3efca6442933577b14d6f3c2a06.html
- Local-Smooth-Interpolating-MonoCurvature/extern/clothoids/docs/api-cpp/function_a00119_1a09c6902679bf42232c97730af303f113.html
- Local-Smooth-Interpolating-MonoCurvature/extern/clothoids/docs/api-cpp/function_a00119_1a118657e3d3c22e5502eec5bdd52b6824.html
- Local-Smooth-Interpolating-MonoCurvature/extern/clothoids/docs/api-cpp/function_a00119_1a448a0b9a486f6b9b16d74d80d133b10d.html
- Local-Smooth-Interpolating-MonoCurvature/extern/clothoids/docs/api-cpp/function_a00119_1a4d0a558dc1e34cf736febb3c4de4c662.html
- Local-Smooth-Interpolating-MonoCurvature/extern/clothoids/docs/api-cpp/function_a00119_1a4eb70e4f0b6d4c0076242cc3e0d7e393.html
- Local-Smooth-Interpolating-MonoCurvature/extern/clothoids/docs/api-cpp/function_a00119_1a60c772f9878faa1b8e2f216d5161c4e7.html
- Local-Smooth-Interpolating-MonoCurvature/extern/clothoids/docs/api-cpp/function_a00119_1a634e4fa7089193123ec9146bd8e05d2b.html
- Local-Smooth-Interpolating-MonoCurvature/extern/clothoids/docs/api-cpp/function_a00119_1a675e182a0894c0adb4295c034d155bb1.html
- Local-Smooth-Interpolating-MonoCurvature/extern/clothoids/docs/api-cpp/function_a00119_1a67f7c38f4ad0d8256c2f4d0f92501bf2.html
- Local-Smooth-Interpolating-MonoCurvature/extern/clothoids/docs/api-cpp/function_a00119_1a698f23b0a8d2f0dd431c908ba7bce967.html
- Local-Smooth-Interpolating-MonoCurvature/extern/clothoids/docs/api-cpp/function_a00119_1a6a3e8c7ad85655c555cb6dc3825774c6.html
- Local-Smooth-Interpolating-MonoCurvature/extern/clothoids/docs/api-cpp/function_a00119_1a6df137b46ae2e3e57a1968424b2ceb04.html
- Local-Smooth-Interpolating-MonoCurvature/extern/clothoids/docs/api-cpp/function_a00119_1a70d38da7135fe9aa83b9e0d0e6ee7979.html
- Local-Smooth-Interpolating-MonoCurvature/extern/clothoids/docs/api-cpp/function_a00119_1a753ce69800a98e59ce94300c441c2ed7.html
- Local-Smooth-Interpolating-MonoCurvature/extern/clothoids/docs/api-cpp/function_a00119_1a787008f61e79e40319f40bdc503f3136.html
- Local-Smooth-Interpolating-MonoCurvature/extern/clothoids/docs/api-cpp/function_a00119_1a8255221ca042d54056cb046fa8162f8e.html
- Local-Smooth-Interpolating-MonoCurvature/extern/clothoids/docs/api-cpp/function_a00119_1a83b624f8b3552db66851e8ac7f899da5.html
- Local-Smooth-Interpolating-MonoCurvature/extern/clothoids/docs/api-cpp/function_a00119_1a85c9fa5ae980772185e20e21e9c10d6c.html
- Local-Smooth-Interpolating-MonoCurvature/extern/clothoids/docs/api-cpp/function_a00119_1a8829b54b63a6e1880f15ccdfe57c2ecb.html
- Local-Smooth-Interpolating-MonoCurvature/extern/clothoids/docs/api-cpp/function_a00119_1a96b7fc2853ca6de16269e745bd03f832.html
- Local-Smooth-Interpolating-MonoCurvature/extern/clothoids/docs/api-cpp/function_a00119_1aa03b8e6dd717cd7929d4e1e83e0afb4a.html
- Local-Smooth-Interpolating-MonoCurvature/extern/clothoids/docs/api-cpp/function_a00119_1aa33f87b2d769488fe4d44977f483f91f.html
- Local-Smooth-Interpolating-MonoCurvature/extern/clothoids/docs/api-cpp/function_a00119_1aa5b1fe23ac7694a14290b292fe657cd2.html
- Local-Smooth-Interpolating-MonoCurvature/extern/clothoids/docs/api-cpp/function_a00119_1aa745733d178f053f0092b5ecc892bd44.html
- Local-Smooth-Interpolating-MonoCurvature/extern/clothoids/docs/api-cpp/function_a00119_1aaa4d726581860098805a3ac6204a5472.html
- Local-Smooth-Interpolating-MonoCurvature/extern/clothoids/docs/api-cpp/function_a00119_1aaf57a0b7127fcdb2ee4aaef288c4e527.html
- Local-Smooth-Interpolating-MonoCurvature/extern/clothoids/docs/api-cpp/function_a00119_1ab3e73bcf98a8efc2749f2ad05a3fdc51.html
- Local-Smooth-Interpolating-MonoCurvature/extern/clothoids/docs/api-cpp/function_a00119_1ab4c21b2f3f1a20a134429dfeb129c423.html
- Local-Smooth-Interpolating-MonoCurvature/extern/clothoids/docs/api-cpp/function_a00119_1ac0bbd1b03ec89b9ed1874b35849a82e7.html
- Local-Smooth-Interpolating-MonoCurvature/extern/clothoids/docs/api-cpp/function_a00119_1ac10d1d52ae3cd16ef20171553d117b5b.html
- Local-Smooth-Interpolating-MonoCurvature/extern/clothoids/docs/api-cpp/function_a00119_1ac60872d0a837db4b7727f2f2bf5d8ca0.html
- Local-Smooth-Interpolating-MonoCurvature/extern/clothoids/docs/api-cpp/function_a00119_1acdd344ff0a709df517956fc2e0545b2f.html
- Local-Smooth-Interpolating-MonoCurvature/extern/clothoids/docs/api-cpp/function_a00119_1acf4b8b1e2907ced4f4097f9dc5e301c3.html
- Local-Smooth-Interpolating-MonoCurvature/extern/clothoids/docs/api-cpp/function_a00119_1ad2fbbd505c9e9e83b15a7b74aedd32a3.html
- Local-Smooth-Interpolating-MonoCurvature/extern/clothoids/docs/api-cpp/function_a00119_1ad7f05be763a55407b6df6bcf9ecc1ef5.html
- Local-Smooth-Interpolating-MonoCurvature/extern/clothoids/docs/api-cpp/function_a00119_1adcb636fc9381075c0ce6750a07f15a41.html
- Local-Smooth-Interpolating-MonoCurvature/extern/clothoids/docs/api-cpp/function_a00119_1adcfc7269a46eeddf3be4a593a7d45a38.html
- Local-Smooth-Interpolating-MonoCurvature/extern/clothoids/docs/api-cpp/function_a00119_1ae31a0f31e6bae4318afcbd437fd2b2b6.html
- Local-Smooth-Interpolating-MonoCurvature/extern/clothoids/docs/api-cpp/function_a00119_1ae6868bffc32e5a0425f93e65c41bc6de.html
- Local-Smooth-Interpolating-MonoCurvature/extern/clothoids/docs/api-cpp/function_a00119_1aea24641ba4514e4557cd7e9a4ada946c.html
- Local-Smooth-Interpolating-MonoCurvature/extern/clothoids/docs/api-cpp/function_a00119_1aee78c857e298d1605987e48534793843.html
- Local-Smooth-Interpolating-MonoCurvature/extern/clothoids/docs/api-cpp/function_a00119_1aeed539405134d26c4315fd644d5fa2ca.html
- Local-Smooth-Interpolating-MonoCurvature/extern/clothoids/docs/api-cpp/function_a00119_1af3ac8992d890d1f259ec5c82a4bbae1b.html
- Local-Smooth-Interpolating-MonoCurvature/extern/clothoids/docs/api-cpp/function_a00119_1afe77c618fd17032b9667694f24d8a063.html
- Local-Smooth-Interpolating-MonoCurvature/extern/clothoids/docs/api-cpp/namespace_G2lib.html
- Local-Smooth-Interpolating-MonoCurvature/extern/clothoids/docs/api-cpp/program_listing_file_AABBtree.cc.html
- Local-Smooth-Interpolating-MonoCurvature/extern/clothoids/docs/api-cpp/program_listing_file_Biarc.cc.html
- Local-Smooth-Interpolating-MonoCurvature/extern/clothoids/docs/api-cpp/program_listing_file_BiarcList.cc.html
- Local-Smooth-Interpolating-MonoCurvature/extern/clothoids/docs/api-cpp/program_listing_file_Circle.cc.html
- Local-Smooth-Interpolating-MonoCurvature/extern/clothoids/docs/api-cpp/program_listing_file_Clothoid.cc.html
- Local-Smooth-Interpolating-MonoCurvature/extern/clothoids/docs/api-cpp/program_listing_file_ClothoidAsyPlot.cc.html
- Local-Smooth-Interpolating-MonoCurvature/extern/clothoids/docs/api-cpp/program_listing_file_ClothoidDistance.cc.html
- Local-Smooth-Interpolating-MonoCurvature/extern/clothoids/docs/api-cpp/program_listing_file_ClothoidG2.cc.html
- Local-Smooth-Interpolating-MonoCurvature/extern/clothoids/docs/api-cpp/program_listing_file_ClothoidList.cc.html
- Local-Smooth-Interpolating-MonoCurvature/extern/clothoids/docs/api-cpp/program_listing_file_Clothoids.hh.html
- Local-Smooth-Interpolating-MonoCurvature/extern/clothoids/docs/api-cpp/program_listing_file_Clothoids_AABBtree.hxx.html
- Local-Smooth-Interpolating-MonoCurvature/extern/clothoids/docs/api-cpp/program_listing_file_Clothoids_BaseCurve.hxx.html
- Local-Smooth-Interpolating-MonoCurvature/extern/clothoids/docs/api-cpp/program_listing_file_Clothoids_BaseCurve_using.hxx.html
- Local-Smooth-Interpolating-MonoCurvature/extern/clothoids/docs/api-cpp/program_listing_file_Clothoids_Biarc.hxx.html
- Local-Smooth-Interpolating-MonoCurvature/extern/clothoids/docs/api-cpp/program_listing_file_Clothoids_BiarcList.hxx.html
- Local-Smooth-Interpolating-MonoCurvature/extern/clothoids/docs/api-cpp/program_listing_file_Clothoids_Circle.hxx.html
- Local-Smooth-Interpolating-MonoCurvature/extern/clothoids/docs/api-cpp/program_listing_file_Clothoids_Clothoid.hxx.html
- Local-Smooth-Interpolating-MonoCurvature/extern/clothoids/docs/api-cpp/program_listing_file_Clothoids_ClothoidAsyPlot.hxx.html
- Local-Smooth-Interpolating-MonoCurvature/extern/clothoids/docs/api-cpp/program_listing_file_Clothoids_ClothoidList.hxx.html
- Local-Smooth-Interpolating-MonoCurvature/extern/clothoids/docs/api-cpp/program_listing_file_Clothoids_Fresnel.hxx.html
- Local-Smooth-Interpolating-MonoCurvature/extern/clothoids/docs/api-cpp/program_listing_file_Clothoids_G2lib.hxx.html
- Local-Smooth-Interpolating-MonoCurvature/extern/clothoids/docs/api-cpp/program_listing_file_Clothoids_Line.hxx.html
- Local-Smooth-Interpolating-MonoCurvature/extern/clothoids/docs/api-cpp/program_listing_file_Clothoids_PolyLine.hxx.html
- Local-Smooth-Interpolating-MonoCurvature/extern/clothoids/docs/api-cpp/program_listing_file_Clothoids_Triangle2D.hxx.html
- Local-Smooth-Interpolating-MonoCurvature/extern/clothoids/docs/api-cpp/program_listing_file_Fresnel.cc.html
- Local-Smooth-Interpolating-MonoCurvature/extern/clothoids/docs/api-cpp/program_listing_file_G2lib.cc.html
- Local-Smooth-Interpolating-MonoCurvature/extern/clothoids/docs/api-cpp/program_listing_file_G2lib_intersect.cc.html
- Local-Smooth-Interpolating-MonoCurvature/extern/clothoids/docs/api-cpp/program_listing_file_Line.cc.html
- Local-Smooth-Interpolating-MonoCurvature/extern/clothoids/docs/api-cpp/program_listing_file_PolyLine.cc.html
- Local-Smooth-Interpolating-MonoCurvature/extern/clothoids/docs/api-cpp/program_listing_file_Triangle2D.cc.html
- Local-Smooth-Interpolating-MonoCurvature/extern/clothoids/docs/api-cpp/root.html
- Local-Smooth-Interpolating-MonoCurvature/extern/clothoids/docs/api-cpp/typedef_a00119_1a14cdbec831d7b0dcbeb9623e8c7e33ea.html
- Local-Smooth-Interpolating-MonoCurvature/extern/clothoids/docs/api-cpp/typedef_a00119_1a2286cf3603c89c7804f736c1b8eeceba.html
- Local-Smooth-Interpolating-MonoCurvature/extern/clothoids/docs/api-cpp/typedef_a00119_1a509a7c586eaab4159b0ecdf0bf213771.html
- Local-Smooth-Interpolating-MonoCurvature/extern/clothoids/docs/api-cpp/typedef_a00119_1a80cc898bceffe2207e1a7ca34ccadfce.html
- Local-Smooth-Interpolating-MonoCurvature/extern/clothoids/docs/api-cpp/typedef_a00119_1ae2698e4d24c838228e25dd7ca50616f9.html
- Local-Smooth-Interpolating-MonoCurvature/extern/clothoids/docs/api-cpp/typedef_a00119_1af80b04d28d25f23d455e73bb584f3397.html
- Local-Smooth-Interpolating-MonoCurvature/extern/clothoids/docs/api-cpp/unabridged_api.html
- Local-Smooth-Interpolating-MonoCurvature/extern/clothoids/docs/api-cpp/unabridged_orphan.html
- Local-Smooth-Interpolating-MonoCurvature/extern/clothoids/docs/api-cpp/variable_a00119_1a05bb4344e0f2418b6dad387247986617.html
- Local-Smooth-Interpolating-MonoCurvature/extern/clothoids/docs/api-cpp/variable_a00119_1a22dc08fd48bd175798c0120ad68126f6.html
- Local-Smooth-Interpolating-MonoCurvature/extern/clothoids/docs/api-cpp/variable_a00119_1a4e46ee577d28382a45d279842036eb86.html
- Local-Smooth-Interpolating-MonoCurvature/extern/clothoids/docs/api-cpp/variable_a00119_1a83d7ce40a3e4a860b91dd8df81408892.html
- Local-Smooth-Interpolating-MonoCurvature/extern/clothoids/docs/api-cpp/variable_a00119_1a87e08bc343d60eadd2938d68ebc1f61b.html
- Local-Smooth-Interpolating-MonoCurvature/extern/clothoids/docs/api-cpp/variable_a00119_1ab7ae60f08d4dcaa2b289bdd7bb3dc4ee.html
- Local-Smooth-Interpolating-MonoCurvature/extern/clothoids/docs/api-cpp/variable_a00119_1ad9c31883e4f8e91c7138f23a22eafb47.html
- Local-Smooth-Interpolating-MonoCurvature/extern/clothoids/docs/api-cpp/variable_a00119_1ae2356d66f8dc864eddfdd3ad1db95266.html
- Local-Smooth-Interpolating-MonoCurvature/extern/clothoids/docs/api-matlab/
- Local-Smooth-Interpolating-MonoCurvature/extern/clothoids/docs/api-matlab/class_a00068.html
- Local-Smooth-Interpolating-MonoCurvature/extern/clothoids/docs/api-matlab/class_a00072.html
- Local-Smooth-Interpolating-MonoCurvature/extern/clothoids/docs/api-matlab/class_a00076.html
- Local-Smooth-Interpolating-MonoCurvature/extern/clothoids/docs/api-matlab/class_a00080.html
- Local-Smooth-Interpolating-MonoCurvature/extern/clothoids/docs/api-matlab/class_a00084.html
- Local-Smooth-Interpolating-MonoCurvature/extern/clothoids/docs/api-matlab/class_a00088.html
- Local-Smooth-Interpolating-MonoCurvature/extern/clothoids/docs/api-matlab/class_a00092.html
- Local-Smooth-Interpolating-MonoCurvature/extern/clothoids/docs/api-matlab/class_a00096.html
- Local-Smooth-Interpolating-MonoCurvature/extern/clothoids/docs/api-matlab/class_a00100.html
- Local-Smooth-Interpolating-MonoCurvature/extern/clothoids/docs/api-matlab/class_a00104.html
- Local-Smooth-Interpolating-MonoCurvature/extern/clothoids/docs/api-matlab/class_view_hierarchy.html
- Local-Smooth-Interpolating-MonoCurvature/extern/clothoids/docs/api-matlab/file_Biarc.m.html
- Local-Smooth-Interpolating-MonoCurvature/extern/clothoids/docs/api-matlab/file_BiarcList.m.html
- Local-Smooth-Interpolating-MonoCurvature/extern/clothoids/docs/api-matlab/file_CircleArc.m.html
- Local-Smooth-Interpolating-MonoCurvature/extern/clothoids/docs/api-matlab/file_ClothoidCurve.m.html
- Local-Smooth-Interpolating-MonoCurvature/extern/clothoids/docs/api-matlab/file_ClothoidList.m.html
- Local-Smooth-Interpolating-MonoCurvature/extern/clothoids/docs/api-matlab/file_ClothoidSplineG2.m.html
- Local-Smooth-Interpolating-MonoCurvature/extern/clothoids/docs/api-matlab/file_CompileOctave.m.html
- Local-Smooth-Interpolating-MonoCurvature/extern/clothoids/docs/api-matlab/file_CurveBase.m.html
- Local-Smooth-Interpolating-MonoCurvature/extern/clothoids/docs/api-matlab/file_LineSegment.m.html
- Local-Smooth-Interpolating-MonoCurvature/extern/clothoids/docs/api-matlab/file_PolyLine.m.html
- Local-Smooth-Interpolating-MonoCurvature/extern/clothoids/docs/api-matlab/file_Triangle2D.m.html
- Local-Smooth-Interpolating-MonoCurvature/extern/clothoids/docs/api-matlab/file_TriTriOverlap.m.html
- Local-Smooth-Interpolating-MonoCurvature/extern/clothoids/docs/api-matlab/file_view_hierarchy.html
- Local-Smooth-Interpolating-MonoCurvature/extern/clothoids/docs/api-matlab/function_a00062_1a1ab9fbe6bf4f16efdaef918d8d6e1bc8.html
- Local-Smooth-Interpolating-MonoCurvature/extern/clothoids/docs/api-matlab/program_listing_file_Biarc.m.html
- Local-Smooth-Interpolating-MonoCurvature/extern/clothoids/docs/api-matlab/program_listing_file_BiarcList.m.html
- Local-Smooth-Interpolating-MonoCurvature/extern/clothoids/docs/api-matlab/program_listing_file_CircleArc.m.html
- Local-Smooth-Interpolating-MonoCurvature/extern/clothoids/docs/api-matlab/program_listing_file_ClothoidCurve.m.html
- Local-Smooth-Interpolating-MonoCurvature/extern/clothoids/docs/api-matlab/program_listing_file_ClothoidList.m.html
- Local-Smooth-Interpolating-MonoCurvature/extern/clothoids/docs/api-matlab/program_listing_file_ClothoidSplineG2.m.html
- Local-Smooth-Interpolating-MonoCurvature/extern/clothoids/docs/api-matlab/program_listing_file_CompileOctave.m.html
- Local-Smooth-Interpolating-MonoCurvature/extern/clothoids/docs/api-matlab/program_listing_file_CurveBase.m.html
- Local-Smooth-Interpolating-MonoCurvature/extern/clothoids/docs/api-matlab/program_listing_file_LineSegment.m.html
- Local-Smooth-Interpolating-MonoCurvature/extern/clothoids/docs/api-matlab/program_listing_file_PolyLine.m.html
- Local-Smooth-Interpolating-MonoCurvature/extern/clothoids/docs/api-matlab/program_listing_file_Triangle2D.m.html
- Local-Smooth-Interpolating-MonoCurvature/extern/clothoids/docs/api-matlab/program_listing_file_TriTriOverlap.m.html
- Local-Smooth-Interpolating-MonoCurvature/extern/clothoids/docs/api-matlab/root.html
- Local-Smooth-Interpolating-MonoCurvature/extern/clothoids/docs/api-matlab/unabridged_api.html
- Local-Smooth-Interpolating-MonoCurvature/extern/clothoids/docs/api-matlab/unabridged_orphan.html
- Local-Smooth-Interpolating-MonoCurvature/extern/clothoids/docs/authors.html
- Local-Smooth-Interpolating-MonoCurvature/extern/clothoids/docs/genindex.html
- Local-Smooth-Interpolating-MonoCurvature/extern/clothoids/docs/index.html
- Local-Smooth-Interpolating-MonoCurvature/extern/clothoids/docs/Matlab_manual.html
[truncated: 5,622 more entries]
