# Supplementary material for: Smooth Interpolating Curves with Local Control and Monotone Alternating Curvature
Source: Comput Graph Forum. 2022 Oct 6;41(5):25–38. doi: 10.1111/cgf.14600 (PMC9827861; doi:10.1111/cgf.14600)
Supplement: Supplementary file 1 — Supplement Material [file CGF-41-25-s001.zip › Local-Smooth-Interpolating-MonoCurvature/code-gui/data/bird.txt]

99.6131 508.333 
98.9586 508.829 
103.758 516.603 
125.891 519.736 
137.969  529.99 
154.827  527.67 
162.582 528.007 
174.977  535.94 
179.122 584.688 
162.582  641.39 
250.251 743.859 
 278.94 752.452 
233.325 683.693 
215.316 627.011 
228.862 587.842 
228.703 556.427 
  224.4 526.361 
  224.4 515.948 
233.979 508.829 
277.293   493.3 
344.228 477.096 
376.615 472.475 
 346.37 472.475 
 322.73 478.584 
312.318  479.08 
340.758 469.996 
364.716 461.567 
370.824 458.097 
 336.95 466.863 
302.739 478.088 
213.492 475.292 
215.812 467.676 
197.963 404.549 
180.609 375.296 
181.601 360.262 
187.868 307.865 
197.785 268.537 
199.609 243.409 
136.145 338.605 
121.766 380.908 
159.495 433.223 
169.087 486.717 
141.103 509.662 
