# Supplementary material for: Smooth Interpolating Curves with Local Control and Monotone Alternating Curvature
Source: Comput Graph Forum. 2022 Oct 6;41(5):25–38. doi: 10.1111/cgf.14600 (PMC9827861; doi:10.1111/cgf.14600)
Supplement: Supplementary file 1 — Supplement Material [file CGF-41-25-s001.zip › Local-Smooth-Interpolating-MonoCurvature/code-gui/data/face.txt]

    20.699    15.8777
   23.5801    14.4293
   25.2918    15.2347
   26.6715    13.7342
    26.375    11.1448
   24.1916    10.9374
   23.0847     8.0485
   19.5668    5.59774
   19.7708    2.38868
   21.2251   0.200348
   18.6709     0.9779
    14.968 -0.0148476
   16.9414    2.13466
   17.4182    3.94018
    16.893    5.81834
   15.5247    6.00068
   14.6736    6.07546
   14.7653     6.8652
   14.3192    7.18026
   14.3492    7.36979
   14.8196    7.51611
   14.2831      8.027
   14.6441    8.39028
   13.8822    8.82246
    14.647    9.40596
   15.0706    10.5806
    14.854     11.819
   15.3545    13.8848
