# Supplementary material for: Smooth Interpolating Curves with Local Control and Monotone Alternating Curvature
Source: Comput Graph Forum. 2022 Oct 6;41(5):25–38. doi: 10.1111/cgf.14600 (PMC9827861; doi:10.1111/cgf.14600)
Supplement: Supplementary file 1 — Supplement Material [file CGF-41-25-s001.zip › Local-Smooth-Interpolating-MonoCurvature/code-gui/data/guitar.txt]

8.55763 6.55679
8.75076 5.75669
8.92549 5.63713
13.4502 2.66664
13.6985  2.5103
14.4618 2.61146
14.8205 2.00449
16.0068 1.75618
 15.501 1.00206
15.1608 1.06644
13.7997 1.36073
13.4686  1.4435
13.3031 1.90332
13.0823 2.05047
8.67718 4.89221
8.41968 5.05775
7.90467 5.00257
7.81271 3.55871
6.72751  4.9198
3.84898 6.29928
3.83979 8.71798
6.35965 9.68362
8.25414 7.65118
9.88193 6.89706
