# Supplementary material for: Smooth Interpolating Curves with Local Control and Monotone Alternating Curvature
Source: Comput Graph Forum. 2022 Oct 6;41(5):25–38. doi: 10.1111/cgf.14600 (PMC9827861; doi:10.1111/cgf.14600)
Supplement: Supplementary file 1 — Supplement Material [file CGF-41-25-s001.zip › Local-Smooth-Interpolating-MonoCurvature/code-gui/data/unicorn.txt]

    0.0625322      9.8346 
    0.0928305     9.84864 
    1.07446     9.60432 
    2.0573     9.26996 
    2.20564     9.27494 
    2.33289     9.55173 
    2.68833     9.68916 
    2.72869     9.66492 
    2.43589     9.37189 
     2.4863     9.35372 
    3.10741      9.6053 
    3.61445     9.46799 
    3.68826     9.39226 
    3.43872     9.39721 
    3.15697     9.27604 
    3.18533     9.23471 
    3.67553     9.29643 
    4.23949     9.07381 
    4.31432     8.94168 
    4.13561     8.98477 
    3.58924      8.9659 
    3.61554     8.90943 
    4.58093     8.57423 
    4.66164     8.22665 
      4.566      8.3095 
    3.99014     8.45693 
    3.97911     8.40844 
    4.90015     7.80141 
    4.87766     7.74554 
    4.16088     7.95204 
    4.12453     7.91982 
    4.95154     7.29666 
    4.94643     7.23509 
    4.45987     7.49661 
    4.42338     7.47142 
    5.07059     6.75861 
    5.07176      6.6735 
    4.53344     6.95635 
    4.58287     6.87153 
    5.07176     6.30194 
    4.93432     6.26946 
    5.06568      5.9626 
    4.95565     6.01799 
    4.30827     6.42203 
    4.31237      6.3543 
    5.78774     5.36769 
    6.68961     5.19695 
    7.05827     4.98075 
    7.30574     4.95262 
    7.36742     5.22022 
    8.87901     5.99485 
         10     3.98917 
     9.7381     2.89994 
    9.77193     2.28842 
     9.6639     2.40276 
    9.48108      3.3287 
    9.38908        3.16 
    9.43386     1.86106 
    9.45465     1.70477 
    9.09109     2.26418 
    9.11478     2.64022 
     9.0649     2.71476 
    8.92555     2.53902 
     8.9842     2.21182 
    8.81054      2.4176 
    8.66213     3.10771 
    8.68316     3.20338 
     8.5063     2.87025 
    8.51156     2.73074 
     8.3459     3.35803 
    8.89222     4.56373 
    8.75394     5.45447 
     8.0307     5.59686 
    7.50765      4.7466 
     7.7459     4.41335 
    7.82782     3.77394 
    8.06716      2.8448 
     8.6044     2.45202 
     8.5805     2.32114 
    8.93573      1.2291 
    9.12163    0.582675 
    8.88119    0.389877 
     8.9247    0.162521 
    8.84071   0.0202421 
    8.52856 -0.00890911 
    8.30144   0.0282438 
    8.27912    0.210034 
    8.49888    0.480846 
    8.62258    0.432286 
     8.5278    0.648245 
     8.5752    0.781679 
    8.22678     1.97551 
    6.80062     2.79134 
    6.29381     3.14886 
    6.36919     2.94446 
    6.89565      2.4845 
    7.07644     1.75215 
    7.24515     1.10294 
    6.95017    0.765546 
    6.94411    0.555404 
    6.61085    0.570564 
    6.27757    0.668596 
    6.49377    0.983689 
    6.73204    0.949282 
    6.67761     1.00382 
    6.45523     2.33083 
    5.63527     2.82577 
    5.47978     3.09335 
    3.72243     3.41255 
    2.99335     4.05777 
    3.05221     4.30984 
    2.99748        4.48 
    2.80963     4.04977 
    2.36924     4.14261 
    1.50132     4.59924 
    1.38568     4.52846 
    1.87238     3.47607 
    1.96944     3.38322 
    1.96133     3.22762 
    2.46316     3.09032 
    2.49843     2.76104 
    2.52535      2.4176 
    2.07039     2.74506 
    1.99355     2.93677 
     1.9349     3.00756 
    1.92387     2.84793 
    1.49669     3.20338 
    1.31684     3.88011 
    1.25644     3.99817 
     1.0381     5.04654 
    2.21169     4.92039 
    1.82782     5.14094 
     1.1593     5.38285 
    1.03616     5.18289 
   0.886737     5.07175 
   0.767609     4.94245 
   0.686898     4.77169 
   0.624121     4.64965 
   0.568618     4.59803 
   0.561589     4.54059 
    0.65054     4.46581 
   0.660479     4.37286 
   0.515173     4.25967 
   0.436278     4.11036 
   0.514083     3.89817 
   0.464637     3.72256 
   0.174876      3.5478 
           0     3.53061 
 0.00702851     3.76086 
   0.050415     3.94263 
   0.155607     4.03655 
   0.181783     4.11836 
  0.0516261      4.1649 
    0.11416     4.49405 
    0.75137     5.42939 
    0.95933     5.65964 
    1.03383     5.90525 
    1.22595     5.93014 
    1.53499     5.71005 
    1.66829     5.60897 
    1.87235      5.4897 
    2.20261     5.42223 
    2.21369      6.0314 
    2.52679      6.5746 
    2.93277     7.31774 
    3.17103     7.60665 
    3.24071     7.76711 
    3.23682      8.1045 
    3.20544     8.17213 
    3.14073     7.74408 
    2.98318     7.58048 
    2.82177     7.45323 
     2.7328     7.43894 
    2.65598      7.3461 
    2.56988     7.03317 
    2.42473     6.82499 
    2.34089     6.80269 
    2.27132      7.1986 
    2.23399     7.18444 
    2.20975     6.87043 
    2.17947     6.80269 
    1.96738     6.87759 
    2.03185     7.72589 
    2.01368      8.0691 
    2.05981     8.73052 
    2.06104     8.74499 
    2.06117      8.7484 
     2.0259     8.75803 
    0.75028     9.37202 
