# Supplementary material for: Smooth Interpolating Curves with Local Control and Monotone Alternating Curvature
Source: Comput Graph Forum. 2022 Oct 6;41(5):25–38. doi: 10.1111/cgf.14600 (PMC9827861; doi:10.1111/cgf.14600)
Supplement: Supplementary file 1 — Supplement Material [file CGF-41-25-s001.zip › Local-Smooth-Interpolating-MonoCurvature/code-gui/src/model/init_model.h]

#pragma once

#include "../global.h"

#include "control_points.h"
#include "spline.h"
#include "standard_models.h"

#include "../view/view_points.h"
#include "../view/view_curve.h"
#include "../view/init_view.h"


void initialize_model();
void set_plane_control_points();
