# Supplementary material for: Smooth Interpolating Curves with Local Control and Monotone Alternating Curvature
Source: Comput Graph Forum. 2022 Oct 6;41(5):25–38. doi: 10.1111/cgf.14600 (PMC9827861; doi:10.1111/cgf.14600)
Supplement: Supplementary file 1 — Supplement Material [file CGF-41-25-s001.zip › Local-Smooth-Interpolating-MonoCurvature/code-gui/src/utils/ellipse.h]

#pragma once

#include "../global.h"
#include "circle.h"
#include "rotation.h"

// Set of functions useful for finding the circle passing on three points.

void ellipse_center(const Eigen::Vector2d &p0, const Eigen::Vector2d &p1, const Eigen::Vector2d &p2, Eigen::Vector2d& center, Eigen::Vector2d& ax1, Eigen::Vector2d& ax2, double& max_theta, bool& reverse);
void ellipse_center(const Eigen::Matrix3d& points, Eigen::Vector3d& center, Eigen::Vector3d& ax1, Eigen::Vector3d& ax2, double& max_theta, bool& reverse);
