# Supplementary material for: Smooth Interpolating Curves with Local Control and Monotone Alternating Curvature
Source: Comput Graph Forum. 2022 Oct 6;41(5):25–38. doi: 10.1111/cgf.14600 (PMC9827861; doi:10.1111/cgf.14600)
Supplement: Supplementary file 1 — Supplement Material [file CGF-41-25-s001.zip › Local-Smooth-Interpolating-MonoCurvature/code-gui/src/utils/m_assert.cpp]

#include "../global.h"


void __M_Assert(const char* expr_str, bool expr, const char* file, int line, const char* msg)
{
    if (!expr)
    {
        std::cerr << "Assert failed:\t" << msg << "\n"
            << "Expected:\t" << expr_str << "\n"
            << "Source:\t\t" << file << ", line " << line << "\n";
        abort();
    }
}
