# Supplementary material for: Smooth Interpolating Curves with Local Control and Monotone Alternating Curvature
Source: Comput Graph Forum. 2022 Oct 6;41(5):25–38. doi: 10.1111/cgf.14600 (PMC9827861; doi:10.1111/cgf.14600)
Supplement: Supplementary file 1 — Supplement Material [file CGF-41-25-s001.zip › Local-Smooth-Interpolating-MonoCurvature/code-gui/src/utils/rotation.h]

#pragma once

#include <math.h>
#include <assert.h> /* assert */

#include <Eigen/Core>
#include <igl/rotation_matrix_from_directions.h>

// The rotation matrix size must be initialized: it returns a rotation matrix of same dimension 2x2 or 3x3
void rotationMatrix2D(const double &angle, Eigen::MatrixXd &Rot);
