# Supplementary material for: Smooth Interpolating Curves with Local Control and Monotone Alternating Curvature
Source: Comput Graph Forum. 2022 Oct 6;41(5):25–38. doi: 10.1111/cgf.14600 (PMC9827861; doi:10.1111/cgf.14600)
Supplement: Supplementary file 1 — Supplement Material [file CGF-41-25-s001.zip › Local-Smooth-Interpolating-MonoCurvature/code-gui/src/view/draw.cpp]

#include "draw.h"

bool draw(Viewer &viewer){
    
    if (!GlobalState::must_be_updated()) return false;
    GlobalState::deactivate_update();
    GlobalState gs = GlobalState::instance();

    M_Assert((&viewer == &(gs.getViewer())), "The draw function must be called with the global viewer.");
    gs.draw();

    return false;
}
