# Supplementary material for: Smooth Interpolating Curves with Local Control and Monotone Alternating Curvature
Source: Comput Graph Forum. 2022 Oct 6;41(5):25–38. doi: 10.1111/cgf.14600 (PMC9827861; doi:10.1111/cgf.14600)
Supplement: Supplementary file 1 — Supplement Material [file CGF-41-25-s001.zip › Local-Smooth-Interpolating-MonoCurvature/code-gui/src/view/view_curve.h]

#pragma once

#include "../global.h"
#include "view.h"
#include "view_line.h"

// Points must be given in an ordered way.
void display_spline(Viewer &viewer, const Eigen::MatrixXd& points, const Eigen::RowVector4f& color = Eigen::RowVector4f(1.0, 1.0, 1.0, 1.0), const int& lineWidth = 15);
