# Supplementary material for: Smooth Interpolating Curves with Local Control and Monotone Alternating Curvature
Source: Comput Graph Forum. 2022 Oct 6;41(5):25–38. doi: 10.1111/cgf.14600 (PMC9827861; doi:10.1111/cgf.14600)
Supplement: Supplementary file 1 — Supplement Material [file CGF-41-25-s001.zip › Local-Smooth-Interpolating-MonoCurvature/code-gui/src/view/view_tangents.cpp]

#include "view_tangents.h"


void View::display_tangents(const Eigen::MatrixXd& points, const Eigen::MatrixXd& tangents){
    const Eigen::MatrixXd P1 = points;
    const Eigen::MatrixXd P2 = points + length_tangents*tangents;

    const int id_viewer = GlobalState::id_tangent;
    GlobalState::viewer->data(id_viewer).clear();
    Eigen::MatrixXd V, C;
    Eigen::MatrixXi F;

    Eigen::MatrixXd colors_formatted;
    format_color<double>(GlobalState::view->tangents_color_control_points, P1.rows(), colors_formatted);


    hedra::line_cylinders(P1, P2, GlobalState::view->get_linewidth_world(lineWidth/3), colors_formatted.block(0, 0, colors_formatted.rows(), 3), GlobalState::view->cylinder_resolution, V, F, C);

    GlobalState::viewer->data(id_viewer).set_mesh(V, F);
    GlobalState::viewer->data(id_viewer).set_colors(C);
}
