# Supplementary material for: Smooth Interpolating Curves with Local Control and Monotone Alternating Curvature
Source: Comput Graph Forum. 2022 Oct 6;41(5):25–38. doi: 10.1111/cgf.14600 (PMC9827861; doi:10.1111/cgf.14600)
Supplement: Supplementary file 1 — Supplement Material [file CGF-41-25-s001.zip › Local-Smooth-Interpolating-MonoCurvature/extern/clothoids/Clothoids.prj]

<deployment-project plugin="plugin.toolbox" plugin-version="1.0">
  <configuration build-checksum="2248513199" file="/Users/enrico/Ricerca/develop/PINS/pins-mechatronix/LibSources/submodules/Clothoids/Clothoids.prj" location="/Users/enrico/Ricerca/develop/PINS/pins-mechatronix/LibSources/submodules/Clothoids" name="Clothoids" target="target.toolbox" target-name="Package Toolbox">
    <param.appname>Clothoids</param.appname>
    <param.authnamewatermark>Enrico Bertolazzi</param.authnamewatermark>
    <param.email>enrico.bertolazzi@unitn.it</param.email>
    <param.company>Unversità degli Studi di Trento</param.company>
    <param.summary>Clothoids, a library for clothoids computation and more</param.summary>
    <param.description>A library for clothoids computation and more.</param.description>
    <param.screenshot>${PROJECT_ROOT}/toolbox/logo.png</param.screenshot>
    <param.version>2.0.8</param.version>
    <param.output>${PROJECT_ROOT}/Clothoids.mltbx</param.output>
    <param.products.name />
    <param.products.id />
    <param.products.version />
    <param.platforms />
    <param.guid>b42d3f6f-9769-4fb7-a2da-cae5046d9f9f</param.guid>
    <param.exclude.filters>% List files contained in your toolbox folder that you would like to exclude
% from packaging.  Excludes should be listed relative to the toolbox folder.
% Some examples of how to specify excludes are provided below:
%
% A single file in the toolbox folder:
% .svn
%
% A single file in a subfolder of the toolbox folder:
% example/.svn
%
% All files in a subfolder of the toolbox folder:
% example/*
%
% All files of a certain name in all subfolders of the toolbox folder:
% **/.svn
%
% All files matching a pattern in all subfolders of the toolbox folder:
% **/*.bak
%
populate_toolbox.rb
setup.m
.DS_Store</param.exclude.filters>
    <param.exclude.pcodedmfiles>true</param.exclude.pcodedmfiles>
    <param.examples />
    <param.demosxml />
    <param.apps />
    <param.registered.apps />
    <param.docs>${PROJECT_ROOT}/toolbox/info.xml</param.docs>
    <param.getting.started.guide>${PROJECT_ROOT}/toolbox/doc/GettingStarted.mlx</param.getting.started.guide>
    <param.matlabpath.excludes />
    <param.javaclasspath.excludes />
    <param.exported.on.package>false</param.exported.on.package>
    <param.required.addons />
    <param.matlab.project.id />
    <param.matlab.project.name />
    <param.release.start />
    <param.release.end />
    <param.release.current.only>false</param.release.current.only>
    <param.compatiblity.windows>true</param.compatiblity.windows>
    <param.compatiblity.macos>true</param.compatiblity.macos>
    <param.compatiblity.linux>true</param.compatiblity.linux>
    <param.compatiblity.matlabonline>true</param.compatiblity.matlabonline>
    <param.installation.map />
    <param.additional.sw.names />
    <param.additional.sw.licenses />
    <param.additional.sw.win.url />
    <param.additional.sw.mac.url />
    <param.additional.sw.linux.url />
    <unset>
      <param.authnamewatermark />
      <param.email />
      <param.output />
      <param.products.name />
      <param.products.id />
      <param.products.version />
      <param.platforms />
      <param.exclude.pcodedmfiles />
      <param.examples />
      <param.demosxml />
      <param.apps />
      <param.registered.apps />
      <param.matlabpath.excludes />
      <param.javaclasspath.excludes />
      <param.exported.on.package />
      <param.required.addons />
      <param.matlab.project.id />
      <param.matlab.project.name />
      <param.release.start />
      <param.release.end />
      <param.release.current.only />
      <param.compatiblity.windows />
      <param.compatiblity.macos />
      <param.compatiblity.linux />
      <param.compatiblity.matlabonline />
      <param.additional.sw.names />
      <param.additional.sw.licenses />
      <param.additional.sw.win.url />
      <param.additional.sw.mac.url />
      <param.additional.sw.linux.url />
    </unset>
    <fileset.rootdir>
      <file>${PROJECT_ROOT}/toolbox</file>
    </fileset.rootdir>
    <fileset.rootfiles>
      <file>${PROJECT_ROOT}/toolbox/CompileClothoidsLib.m</file>
      <file>${PROJECT_ROOT}/toolbox/bin</file>
      <file>${PROJECT_ROOT}/toolbox/demos.xml</file>
      <file>${PROJECT_ROOT}/toolbox/doc</file>
      <file>${PROJECT_ROOT}/toolbox/helptoc.xml</file>
      <file>${PROJECT_ROOT}/toolbox/html</file>
      <file>${PROJECT_ROOT}/toolbox/info.xml</file>
      <file>${PROJECT_ROOT}/toolbox/lib</file>
      <file>${PROJECT_ROOT}/toolbox/license.txt</file>
      <file>${PROJECT_ROOT}/toolbox/logo.png</file>
      <file>${PROJECT_ROOT}/toolbox/src</file>
      <file>${PROJECT_ROOT}/toolbox/src_mex</file>
      <file>${PROJECT_ROOT}/toolbox/tests</file>
      <file>${PROJECT_ROOT}/toolbox/tests_mlx</file>
    </fileset.rootfiles>
    <fileset.depfun.included />
    <fileset.depfun.excluded />
    <fileset.package />
    <build-deliverables>
      <file location="${PROJECT_ROOT}" name="Clothoids.mltbx" optional="false">/Users/enrico/Ricerca/develop/PINS/pins-mechatronix/LibSources/submodules/Clothoids/Clothoids.mltbx</file>
    </build-deliverables>
    <workflow />
    <matlab>
      <root>/Applications/MATLAB_R2021b.app</root>
      <toolboxes>
        <toolbox name="matlabcoder" />
        <toolbox name="embeddedcoder" />
        <toolbox name="fixedpoint" />
        <toolbox name="matlabhdlcoder" />
        <toolbox name="neuralnetwork" />
      </toolboxes>
      <toolbox>
        <matlabcoder>
          <enabled>true</enabled>
        </matlabcoder>
      </toolbox>
      <toolbox>
        <embeddedcoder>
          <enabled>true</enabled>
        </embeddedcoder>
      </toolbox>
      <toolbox>
        <fixedpoint>
          <enabled>true</enabled>
        </fixedpoint>
      </toolbox>
      <toolbox>
        <matlabhdlcoder>
          <enabled>true</enabled>
        </matlabhdlcoder>
      </toolbox>
      <toolbox>
        <neuralnetwork>
          <enabled>true</enabled>
        </neuralnetwork>
      </toolbox>
    </matlab>
    <platform>
      <unix>true</unix>
      <mac>true</mac>
      <windows>false</windows>
      <win2k>false</win2k>
      <winxp>false</winxp>
      <vista>false</vista>
      <linux>false</linux>
      <solaris>false</solaris>
      <osver>11.6</osver>
      <os32>false</os32>
      <os64>true</os64>
      <arch>maci64</arch>
      <matlab>true</matlab>
    </platform>
  </configuration>
</deployment-project>
