# Supplementary material for: Smooth Interpolating Curves with Local Control and Monotone Alternating Curvature
Source: Comput Graph Forum. 2022 Oct 6;41(5):25–38. doi: 10.1111/cgf.14600 (PMC9827861; doi:10.1111/cgf.14600)
Supplement: Supplementary file 1 — Supplement Material [file CGF-41-25-s001.zip › Local-Smooth-Interpolating-MonoCurvature/extern/clothoids/cmake/CMakeLists-blas-lapack.txt]

############################################################################
#                                                                          #
#  file: CMakeLists.txt                                                    #
#  Copyright (C) 2016                                                      #
#      Enrico Bertolazzi                                                   #
#      Dipartimento di Ingegneria Industriale                              #
#      Universita` degli Studi di Trento                                   #
#      email: enrico.bertolazzi@ing.unitn.it                               #
#                                                                          #
############################################################################

if( APPLE )
  if( LAPACK_WRAPPER_USE_OPENBLAS OR LAPACK_WRAPPER_USE_BLASFEO )
    execute_process( COMMAND gfortran -print-libgcc-file-name OUTPUT_VARIABLE GFORTRANDIR )
    get_filename_component( GFORTRANDIR1 ${GFORTRANDIR} DIRECTORY )
    message( STATUS ${GFORTRANDIR1} )
    find_library( GFORTRAN gfortran HINTS ${GFORTRANDIR1}/../../.. )
    find_library( OPENBLAS openblas HINTS /usr/local/opt/openblas/lib )
    set( lapackblas_libraries ${OPENBLAS} ${GFORTRAN} )
    include_directories( /usr/local/opt/openblas/include )
    if( LAPACK_WRAPPER_USE_BLASFEO )
      find_library( BLASFEO blasfeo HINTS /opt/blasfeo/lib/ )
      set( lapackblas_libraries ${lapackblas_libraries} ${BLASFEO} )
      include_directories( /opt/blasfeo/include/ )
    endif()
  elseif( LAPACK_WRAPPER_USE_MKL )
    find_library( MKL_CORE  mkl_core         HINTS /opt/intel/mkl/lib )
    find_library( MKL_INTEL mkl_intel_thread HINTS /opt/intel/mkl/lib )
    find_library( MKL_RT    mkl_rt           HINTS /opt/intel/mkl/lib )
    find_library( MKL_IOMP5 iomp5            HINTS /opt/intel/lib     )
    set( lapackblas_libraries  ${MKL_CORE} ${MKL_INTEL} ${MKL_RT} ${MKL_IOMP5} )
    include_directories( /opt/intel/mkl/include/ )
  else()
    find_package(BLAS)
    find_package(LAPACK)
    if( LAPACK_FOUND AND BLAS_FOUND )
      set( lapackblas_libraries ${BLAS_LIBRARIES} ${LAPACK_LIBRARIES} )
    endif()
  endif()
elseif( UNIX OR LINUX )
  execute_process(COMMAND uname -m OUTPUT_VARIABLE ARCH)
  set(THREADS_PREFER_PTHREAD_FLAG ON)
  find_package(Threads REQUIRED)
  if( LAPACK_WRAPPER_USE_OPENBLAS OR LAPACK_WRAPPER_USE_BLASFEO )
    execute_process( COMMAND gfortran -print-libgcc-file-name OUTPUT_VARIABLE LIBGCC )
    get_filename_component( GFORTRANDIR ${LIBGCC} DIRECTORY )
    message( STATUS "GFORTRANDIR = ${GFORTRANDIR}" )
    find_library( GFORTRAN gfortran HINTS ${GFORTRANDIR} )
    include_directories( /usr/include/${ARCH}-linux-gnu )
    find_library( OPENBLAS openblas HINTS /usr/lib /usr/local/lib /usr/lib/${ARCH}-linux-gnu/openblas )
    find_library( OPENMP   gomp     HINTS /usr/lib /usr/local/lib /usr/lib/${ARCH}-linux-gnu ${GFORTRANDIR} )
    find_library( DL       dl       HINTS /usr/lib /usr/local/lib /usr/lib/${ARCH}-linux-gnu )
    set( lapackblas_libraries ${OPENBLAS} ${OPENMP} ${DL} ${GFORTRAN} )
  elseif( LAPACK_WRAPPER_USE_MKL )
    set( MKLBITS intel64 )
    find_library( MKL_CORE  mkl_core         HINTS /opt/intel/mkl/lib/${MKLBITS}  )
    find_library( MKL_INTEL mkl_intel_thread HINTS /opt/intel/mkl/lib/${MKLBITS}  )
    find_library( MKL_RT    mkl_rt           HINTS /opt/intel/mkl/lib/${MKLBITS}  )
    find_library( MKL_IOMP5 iomp5            HINTS /opt/intel/lib/${MKLBITS}      )
    set( lapackblas_libraries ${MKL_CORE} ${MKL_INTEL} ${MKL_RT} ${MKL_IOMP5} )
    include_directories( /opt/intel/mkl/include/ )
  else()
    find_package(BLAS)
    find_package(LAPACK)
    if( LAPACK_FOUND AND BLAS_FOUND )
      set( lapackblas_libraries ${BLAS_LIBRARIES} ${LAPACK_LIBRARIES} )
    endif()
  endif()
  include_directories( /usr/local/include /opt/intel/mkl/include )
  if( LAPACK_WRAPPER_USE_BLASFEO )
    find_library( BLASFEO blasfeo HINTS /opt/blasfeo/lib/ )
    set( lapackblas_libraries ${lapackblas_libraries} ${BLASFEO} )
    include_directories( /opt/blasfeo/include/ )
  endif()
else()
  if( BITS MATCHES "x64" )
    find_library(
      OPENBLAS_LIB openblas_x64.lib
      HINTS ${CMAKE_CURRENT_SOURCE_DIR}/lib3rd/lib
    )
  else()
    find_library(
      OPENBLAS_LIB openblas_x86.lib
      HINTS ${CMAKE_CURRENT_SOURCE_DIR}/lib3rd/lib
    )
  endif()
  set( lapackblas_libraries ${OPENBLAS_LIB} )
endif()
