# Supplementary material for: Smooth Interpolating Curves with Local Control and Monotone Alternating Curvature
Source: Comput Graph Forum. 2022 Oct 6;41(5):25–38. doi: 10.1111/cgf.14600 (PMC9827861; doi:10.1111/cgf.14600)
Supplement: Supplementary file 1 — Supplement Material [file CGF-41-25-s001.zip › Local-Smooth-Interpolating-MonoCurvature/extern/clothoids/cmake/CMakeLists-common.txt]

############################################################################
#                                                                          #
#  file: CMakeLists-common.txt                                             #
#  Copyright (C) 2021                                                      #
#      Enrico Bertolazzi                                                   #
#      Dipartimento di Ingegneria Industriale                              #
#      Universita` degli Studi di Trento                                   #
#      email: enrico.bertolazzi@ing.unitn.it                               #
#                                                                          #
############################################################################

option( EB_GIT_VERSION   "Get version from GIT command"           ON )
option( EB_ENABLE_TESTS  "Enable compilation of testing targets"  ON )
option( EB_BUILD_SHARED  "Enable shared option compilation"       ON )
option( EB_INSTALL_LOCAL "Enable installation on local directory" ON )
option( EB_TWEAK_VERSION_IS_TIMESTAMP "Sets tweak version to timestamp" OFF )

set( EB_NAMESPACE "ebertolazzi" CACHE STRING "Sets the namespace used for exports" )
set( TARGETS_TO_BE_INSTALLED )

#
# DEFAULT SETTINGS
#
set( CMAKE_INSTALL_MESSAGE         NEVER )
set( CMAKE_EXPORT_COMPILE_COMMANDS TRUE )
set( CMAKE_VERBOSE_MAKEFILE        HIGH )

# Always export compile commands in json file
# (this is quite useful for tools like Sourcetrail)
set( CMAKE_EXPORT_COMPILE_COMMANDS     ON )
set( CMAKE_ALLOW_LOOSE_LOOP_CONSTRUCTS TRUE )

#
# C++ compiler
#
set( CMAKE_CXX_STANDARD_REQUIRED ON )
set( CMAKE_CXX_STANDARD          11 )
# Fixes RPath Problem for Linux dependencies and sub dependencies (easy fix, works in 99% of cases)
if ( NOT APPLE )
  set( CMAKE_INSTALL_RPATH $ORIGIN )
endif()

if( NOT UNIX )
  set( CMAKE_WINDOWS_EXPORT_ALL_SYMBOLS ON )
endif()

# Always include cmath defines globally
add_compile_definitions(_USE_MATH_DEFINES)

#
# LIBRARY VERSION
#
# If option enabled, get version from latest git tag This command will not work
# in case of add_subdirectory, fetch content or in general when included from
# another project
set(
  EB_CURRENT_VERSION "1.0"
  CACHE STRING "Default project version, if not taken from git"
)

if ( EB_GIT_VERSION AND NOT WIN32 )
  # FIXME: Does not work on Windows 10
  execute_process(
    COMMAND git describe --tags --abbrev=0
    OUTPUT_VARIABLE EB_PROJECT_VERSION
    WORKING_DIRECTORY ${CMAKE_CURRENT_SOURCE_DIR}
  )
  string(REGEX REPLACE "\n$" "" EB_PROJECT_VERSION "${EB_PROJECT_VERSION}")
else()
  set( EB_BUILD_TIMESTAMP "0" )
  if( EB_TWEAK_VERSION_IS_TIMESTAMP )
    string(TIMESTAMP EB_BUILD_TIMESTAMP "%y%m%d%H")
  endif()
  set( EB_PROJECT_VERSION "${EB_CURRENT_VERSION}.${EB_BUILD_TIMESTAMP}" )
endif()

if ( EB_INSTALL_LOCAL )
  # install in the home of the whole project
  if ( ${CMAKE_HOME_DIRECTORY} STREQUAL ${CMAKE_CURRENT_SOURCE_DIR} )
    set( INSTALL_PREFIX "lib" )
  else()
    set( INSTALL_PREFIX "lib3rd" )
  endif()
  set( PROJECT_PUBLIC_HEADER_DESTINATION "${INSTALL_PREFIX}/include" )
  add_custom_target( post_build_${PROJECT_NAME} )
  add_custom_command(
    TARGET post_build_${PROJECT_NAME} POST_BUILD
    COMMAND cmake --build . --config ${CMAKE_BUILD_TYPE} --target install
  )
  set( CMAKE_INSTALL_PREFIX ${CMAKE_HOME_DIRECTORY} )
else()
  set( INSTALL_PREFIX                    "lib" )
  set( PROJECT_PUBLIC_HEADER_DESTINATION "${INSTALL_PREFIX}/include/${PROJECT_NAME}" )
endif()

message("${PROJECT_NAME} current version = v${EB_PROJECT_VERSION}")
