# Supplementary material for: Smooth Interpolating Curves with Local Control and Monotone Alternating Curvature
Source: Comput Graph Forum. 2022 Oct 6;41(5):25–38. doi: 10.1111/cgf.14600 (PMC9827861; doi:10.1111/cgf.14600)
Supplement: Supplementary file 1 — Supplement Material [file CGF-41-25-s001.zip › Local-Smooth-Interpolating-MonoCurvature/extern/clothoids/cmake/CMakeLists-cpack.txt]

############################################################################
#                                                                          #
#  file: CMakeLists.txt                                                    #
#  Copyright (C) 2016                                                      #
#      Enrico Bertolazzi                                                   #
#      Dipartimento di Ingegneria Industriale                              #
#      Universita` degli Studi di Trento                                   #
#      email: enrico.bertolazzi@ing.unitn.it                               #
#                                                                          #
############################################################################

#   ___         _
#  | _ \__ _ __| |____ _ __ _ ___
#  |  _/ _` / _| / / _` / _` / -_)
#  |_| \__,_\__|_\_\__,_\__, \___|
#                       |___/
#
set(
  PROJECT_INSTALL_CMAKEDIR "${CMAKE_INSTALL_LIBDIR}/cmake/${PROJECT_NAME}"
  CACHE STRING "Path To ${PROJECT_NAME} Cmake Files"
)

configure_file(
  "cmake/${PROJECT_NAME}-config.cmake.in"
  "${CMAKE_CURRENT_BINARY_DIR}/${PROJECT_NAME}-config.cmake" @ONLY
)

# Set the name of the generated installation package
set(CPACK_PACKAGE_NAME "${EB_NAMESPACE}-${PROJECT_NAME}")
# Set the control that supports the specified installation directory to on
if ( WIN32 )
  set(CPACK_GENERATOR "NSIS64")
  set(CPACK_SET_DESTDIR OFF)
  SET(CPACK_NSIS_MODIFY_PATH ON)
  set(CPACK_PACKAGE_INSTALL_DIRECTORY "CPack Component Example")
elseif(APPLE)
  set(CPACK_GENERATOR "productbuild")
  set(CPACK_SET_DESTDIR ON)
elseif(UNIX)
  set(CPACK_GENERATOR "DEB")
  set(CPACK_SET_DESTDIR ON)
endif()
# Set the directory path to install to
# This is the version number information for the generated installation
set(CPACK_PACKAGE_VERSION "${EB_PROJECT_VERSION}")

set (CPACK_PACKAGE_DESCRIPTION_SUMMARY "${PROJECT_NAME} - CPack Component Installation")
# Set vendor name
set(CPACK_PACKAGE_VENDOR "Enrico Bertolazzi")

# Must be after the last CPACK macros
include(CPack)
