# Supplementary material for: Smooth Interpolating Curves with Local Control and Monotone Alternating Curvature
Source: Comput Graph Forum. 2022 Oct 6;41(5):25–38. doi: 10.1111/cgf.14600 (PMC9827861; doi:10.1111/cgf.14600)
Supplement: Supplementary file 1 — Supplement Material [file CGF-41-25-s001.zip › Local-Smooth-Interpolating-MonoCurvature/extern/clothoids/cmake/CMakeLists-utilities.txt]

#
# ------------------------------------------------------------------------
#
function(ebertolazzi_artifacts_suffix VAR_NAME BUILD_STATIC)
  if(CMAKE_BUILD_TYPE STREQUAL "Debug")
    set(suffix "_debug")
  else()
    set(suffix "")
  endif()
  if (${BUILD_STATIC})
    set(suffix "_static${suffix}")
  endif()
  if(APPLE)
    set(${VAR_NAME} _osx${suffix} PARENT_SCOPE)
  elseif(UNIX)
    set(${VAR_NAME} _linux${suffix} PARENT_SCOPE)
  else()
    set(${VAR_NAME} "_win_${BITS}${suffix}" PARENT_SCOPE)
  endif()
endfunction()
#
# ------------------------------------------------------------------------
#
# SOURCE_LIST, HEADERS_PUBLIC and HEADERS_PRIVATE contains path
# relative to SOURCE_DIR
#
function(
  ebertolazzi_setup_target
  TARGET_NAME
  IS_STATIC
  SOURCE_DIR
  SOURCE_LIST
  HEADER_DIR
  HEADERS_LIST
)

  if ( ${IS_STATIC} )
    set( TARGET_S ${EB_NAMESPACE}_${TARGET_NAME}_Static )
  else()
    set( TARGET_S ${EB_NAMESPACE}_${TARGET_NAME} )
  endif()

  foreach (F ${HEADERS_LIST})
    get_filename_component(DIR ${F} DIRECTORY)
    install( FILES ${HEADER_DIR}/${F} DESTINATION ${PROJECT_PUBLIC_HEADER_DESTINATION}/${DIR})
  endforeach()

  set( SRC )
  foreach (F ${SOURCE_LIST})
    list( APPEND SRC $<BUILD_INTERFACE:${SOURCE_DIR}/${F}> )
  endforeach()

  # lib and ALIASES
  if ( ${IS_STATIC} )
    add_library( ${TARGET_S} STATIC )
    set( SUFFIX ${ARTIFACTS_STATIC_SUFFIX} )
    add_library( "${EB_NAMESPACE}::${TARGET_NAME}_Static" ALIAS ${TARGET_S} )
  else()
    add_library( ${TARGET_S} SHARED )
    set( SUFFIX ${ARTIFACTS_DYNAMIC_SUFFIX} )
    add_library( "${EB_NAMESPACE}::${TARGET_NAME}" ALIAS ${TARGET_S} )
  endif()

  target_sources( ${TARGET_S} PRIVATE ${SRC} )
  # where to search headers by default
  target_include_directories( ${TARGET_S} PUBLIC "$<BUILD_INTERFACE:${SOURCE_DIR}>" )
  set_target_properties(
    ${TARGET_S} PROPERTIES
    OUTPUT_NAME "${TARGET_NAME}${SUFFIX}"
    POSITION_INDEPENDENT_CODE ON
  )

  set( TARGETS_TO_BE_INSTALLED ${TARGETS_TO_BE_INSTALLED} ${TARGET_S} PARENT_SCOPE )

  if ( EQ_INSTALL_LOCAL )
    add_dependencies( post_build_${PROJECT_NAME} ${TARGET_S} )
  endif()

endfunction()
#
# ------------------------------------------------------------------------
#
function(ebertolazzi_final_messages)
  if(SSE_FLAGS)
    message(STATUS "Using ${SSE_FLAGS} extensions")
  endif()
  message(STATUS "C compiler                  = ${CMAKE_C_COMPILER_ID} ${CMAKE_C_COMPILER}")
  message(STATUS "C++ compiler                = ${CMAKE_CXX_COMPILER_ID} ${CMAKE_CXX_COMPILER}")
  message(STATUS "CMAKE_CXX_FLAGS_RELEASE     = ${CMAKE_CXX_FLAGS_RELEASE}")
  message(STATUS "CMAKE_CXX_FLAGS             = ${CMAKE_CXX_FLAGS}")
  message(STATUS "CMAKE_C_FLAGS_RELEASE       = ${CMAKE_C_FLAGS_RELEASE}")
  message(STATUS "CMAKE_C_FLAGS               = ${CMAKE_C_FLAGS}")
  message(STATUS "CMAKE_SYSTEM_NAME           = ${CMAKE_SYSTEM_NAME}")
  message(STATUS "CMAKE_SYSTEM_PROCESSOR      = ${CMAKE_SYSTEM_PROCESSOR}")
  if(APPLE)
    message( STATUS "CMAKE_OSX_SYSROOT           = ${CMAKE_OSX_SYSROOT}" )
    message( STATUS "CMAKE_OSX_ARCHITECTURES     = ${CMAKE_OSX_ARCHITECTURES}" )
    message( STATUS "CMAKE_OSX_DEPLOYMENT_TARGET = ${CMAKE_OSX_DEPLOYMENT_TARGET}" )
  endif()
  message(STATUS "SOURCES = ${SOURCES}")
  message(STATUS "HEADERS = ${HEADERS}")
  message(STATUS "TARGETS_TO_BE_INSTALLED  = ${TARGETS_TO_BE_INSTALLED}")
  message(STATUS "CMAKE_HOME_DIRECTORY     = ${CMAKE_HOME_DIRECTORY}")
  message(STATUS "CMAKE_CURRENT_SOURCE_DIR = ${CMAKE_CURRENT_SOURCE_DIR}")
  message(STATUS "CMAKE_INSTALL_PREFIX     = ${CMAKE_INSTALL_PREFIX}")
  
  message(STATUS "EB_GIT_VERSION   = ${EB_GIT_VERSION}")
  message(STATUS "EB_ENABLE_TESTS  = ${EB_ENABLE_TESTS}")
  message(STATUS "EB_BUILD_SHARED  = ${EB_BUILD_SHARED}")
  message(STATUS "EB_INSTALL_LOCAL = ${EB_INSTALL_LOCAL}")

endfunction()
